# Supplementary material for: Enhanced Electrochemical Performance of LiNi0.5Mn1.5O4 Composite Cathodes for Lithium-Ion Batteries by Selective Doping of K+/Cl− and K+/F−
Source: Nanomaterials (Basel). 2021 Sep 7;11(9):2323. doi: 10.3390/nano11092323 (PMC8466396; doi:10.3390/nano11092323)
Supplement: Supplementary file 1 [file nanomaterials-11-02323-s001.zip]

Archive with 1 entries (1 files):
- nanomaterials-1346090-supplementary.pdf
